# Supplementary material for: 6-Isopropyl-5-meth­oxy-3-phenyl-3H-1,2,3-triazolo[4,5-d]pyrimidin-7(6H)-one
Source: Acta Crystallogr Sect E Struct Rep Online. 2010 Oct 30;66(Pt 11):o2947–8. doi: 10.1107/S1600536810041978 (PMC3009167; doi:10.1107/S1600536810041978)
Supplement: Supplementary file 1 [file e-66-o2947-sup1.cif]

##############################################################################
###                                                                        ###
###        Electronic paper (Acta Crystallographica Section E)             ###
###                                                                        ###
##############################################################################
#                                                                            #
# This CIF contains the data in a paper accepted for publication in Acta     #
# Crystallographica Section E. It conforms to the requirements of Notes      #
# for Authors for Section E, and has been peer reviewed under the auspices   #
# of the IUCr Commission on Journals.                                        #
#                                                                            #
# Full details of the Crystallographic Information File format               #
# are given in the paper "The Crystallographic Information File (CIF):       #
# a New Standard Archive File for Crystallography" by S. R. Hall, F. H.      #
# Allen and I. D. Brown [Acta Cryst. (1991), A47, 655-685].                  #
#                                                                            #
# The current version of the core CIF dictionary is obtainable from          #
# ftp://ftp.iucr.org/pub/cif_core.dic. The current version number is 2.4.    #
#                                                                            #
# Software is freely available for graphical display of the structure(s) in  #
# this CIF.  For information consult the CIF home page http://www.iucr.org/  #
# cif/home.html                                                              #
#                                                                            #
# This file may be used for bona fide research purposes within the           #
# scientific community so long as proper attribution is given to the journal # 
# article from which it was obtained.                                        #
#                                                                            #
##############################################################################
                                             
data_global
_audit_creation_method     SHELXL-97
_journal_date_recd_electronic     2010-10-09
_journal_date_accepted     2010-10-16
_journal_name_full     'Acta Crystallographica, Section E'
_journal_year     2010
_journal_volume     66
_journal_issue     11
_journal_page_first     o2947
_journal_page_last     o2948
_journal_paper_category     QO
_journal_coeditor_code     DN2610
_publ_contact_author_name     'Prof. Deng Shou-Heng'
_publ_contact_author_address
; Center of Oncology,
  People hospital affiliated with YunYang Medical College,
  Shi Yan 442000, P.R. China
;
_publ_contact_author_email     zken710@yahoo.com.cn
_publ_contact_author_fax     '86 719 8875328'
_publ_contact_author_phone     '86 719 8875301'
_publ_section_title
;\
6-Isopropyl-5-methoxy-3-phenyl-3<i>H</i>-1,2,3-triazolo[4,5-<i>d</i>]pyrimidin-\
7(6<i>H</i>)-one
;
loop_
    _publ_author_name
    _publ_author_footnote
    _publ_author_address
    'Zeng, Xiao-Hua' .
;
Institute of Medicinal Chemistry, Hubei Medical University, Shiyan 442000
People's Republic of China
;
    'Wang, Hong-Mei' .
;
Institute of Medicinal Chemistry, Hubei Medical University, Shiyan 442000
People's Republic of China
;
    'Deng, Shou-Heng' .
;
Center of Oncology,
People's Hospital affiliated with Hubei Medical University,
Shi Yan 442000, People's Republic of China
;
    'Chen, Li-Li' .
;
Institute of Medicinal Chemistry, Hubei Medical University, Shiyan 442000
People's Republic of China
;
data_I
_chemical_name_systematic
;
6-Isopropyl-5-methoxy-3-phenyl-3<i>H</i>-1,2,3-triazolo[4,5-
<i>d</i>]pyrimidin-7(6<i>H</i>)-one
;
_chemical_name_common     ?
_chemical_formula_moiety     'C14 H15 N5 O2'
_chemical_formula_sum     'C14 H15 N5 O2'
_chemical_formula_iupac     'C14 H15 N5 O2'
_chemical_formula_weight     285.31
_chemical_melting_point     ?
_symmetry_cell_setting     orthorhombic
_symmetry_space_group_name_H-M     'P n m a'
_symmetry_space_group_name_Hall     '-P 2ac 2n'
loop_
    _symmetry_equiv_pos_as_xyz
    'x, y, z'
    '-x+1/2, -y, z+1/2'
    'x+1/2, -y+1/2, -z+1/2'
    '-x, y+1/2, -z'
    '-x, -y, -z'
    'x-1/2, y, -z-1/2'
    '-x-1/2, y-1/2, z-1/2'
    'x, -y-1/2, z'
_cell_length_a     14.921(2)
_cell_length_b     6.7989(11)
_cell_length_c     13.839(2)
_cell_angle_alpha     90.00
_cell_angle_beta     90.00
_cell_angle_gamma     90.00
_cell_volume     1404.0(4)
_cell_formula_units_Z     4
_cell_measurement_reflns_used     982
_cell_measurement_theta_min     2.94
_cell_measurement_theta_max     20.51
_cell_measurement_temperature     298(2)
_exptl_crystal_description     block
_exptl_crystal_colour     colourless
_exptl_crystal_size_max     0.16
_exptl_crystal_size_mid     0.12
_exptl_crystal_size_min     0.10
_exptl_crystal_density_diffrn     1.350
_exptl_crystal_density_meas     ?
_exptl_crystal_density_method     'not measured'
_exptl_crystal_F_000     600
_exptl_absorpt_coefficient_mu     0.095
_exptl_absorpt_correction_type     multi-scan
_exptl_absorpt_process_details     '(SADABS; Sheldrick, 2008)'
_exptl_absorpt_correction_T_min     0.985
_exptl_absorpt_correction_T_max     0.991
_exptl_special_details
;
;
_diffrn_ambient_temperature     298(2)
_diffrn_radiation_type     MoK\a
_diffrn_radiation_wavelength     0.71073
_diffrn_radiation_source     'fine-focus sealed tube'
_diffrn_radiation_monochromator     graphite
_diffrn_measurement_device_type     'Bruker SMART CCD area-detector'
_diffrn_measurement_method     '\f and \w scans'
_diffrn_detector_area_resol_mean     ?
_diffrn_reflns_number     7422
_diffrn_reflns_av_R_equivalents     0.0389
_diffrn_reflns_av_sigmaI/netI     0.0275
_diffrn_reflns_theta_min     2.01
_diffrn_reflns_theta_max     25.49
_diffrn_reflns_theta_full     25.49
_diffrn_measured_fraction_theta_max     0.998
_diffrn_measured_fraction_theta_full     0.998
_diffrn_reflns_limit_h_min     -17
_diffrn_reflns_limit_h_max     18
_diffrn_reflns_limit_k_min     -8
_diffrn_reflns_limit_k_max     8
_diffrn_reflns_limit_l_min     -13
_diffrn_reflns_limit_l_max     16
_diffrn_standards_number     ?
_diffrn_standards_interval_count     ?
_diffrn_standards_interval_time     ?
_diffrn_standards_decay_%     ?
_refine_special_details
;
Refinement of <i>F</i>^2^ against ALL reflections. The weighted <i>R</i>-factor
<i>wR</i> and goodness of fit <i>S</i> are based on <i>F</i>^2^, conventional
<i>R</i>-factors <i>R</i> are based on <i>F</i>, with <i>F</i> set to zero for
negative <i>F</i>^2^. The threshold expression of <i>F</i>^2^ >
\s(<i>F</i>^2^) is used only for calculating <i>R</i>-factors(gt) <i>etc</i>.
and is not relevant to the choice of reflections for refinement.
<i>R</i>-factors based on <i>F</i>^2^ are statistically about twice as large
as those based on <i>F</i>, and <i>R</i>- factors based on ALL data will be
even larger.
;
_reflns_number_total     1418
_reflns_number_gt     1045
_reflns_threshold_expression     I>2\s(I)
_refine_ls_structure_factor_coef     Fsqd
_refine_ls_matrix_type     full
_refine_ls_R_factor_all     0.0886
_refine_ls_R_factor_gt     0.0652
_refine_ls_wR_factor_gt     0.1709
_refine_ls_wR_factor_ref     0.1854
_refine_ls_goodness_of_fit_ref     1.068
_refine_ls_restrained_S_all     1.068
_refine_ls_number_reflns     1418
_refine_ls_number_parameters     125
_refine_ls_number_restraints     0
_refine_ls_hydrogen_treatment     constr
_refine_ls_weighting_scheme     calc
_refine_ls_weighting_details
         'calc w=1/[\s^2^(Fo^2^)+(0.0883P)^2^+0.4734P] where P=(Fo^2^+2Fc^2^)/3'
_atom_sites_solution_hydrogens     geom
_atom_sites_solution_primary     direct
_atom_sites_solution_secondary     difmap
_refine_ls_shift/su_max     0.000
_refine_ls_shift/su_mean     0.000
_refine_diff_density_max     0.233
_refine_diff_density_min     -0.291
_refine_ls_extinction_method     none
_refine_ls_extinction_coef     ?
loop_
    _atom_type_symbol
    _atom_type_description
    _atom_type_scat_dispersion_real
    _atom_type_scat_dispersion_imag
    _atom_type_scat_source
    'C' 'C' 0.0033 0.0016
                         'International Tables Vol C Tables 4.2.6.8 and 6.1.1.4'
    'H' 'H' 0.0000 0.0000
                         'International Tables Vol C Tables 4.2.6.8 and 6.1.1.4'
    'N' 'N' 0.0061 0.0033
                         'International Tables Vol C Tables 4.2.6.8 and 6.1.1.4'
    'O' 'O' 0.0106 0.0060
                         'International Tables Vol C Tables 4.2.6.8 and 6.1.1.4'
_computing_data_collection     'SMART (Bruker, 2001)'
_computing_cell_refinement     'SAINT (Bruker, 2001)'
_computing_data_reduction     'SAINT (Bruker, 2001)'
_computing_structure_solution     'SHELXS97 (Sheldrick, 2008)'
_computing_structure_refinement     'SHELXL97 (Sheldrick, 2008)'
_computing_molecular_graphics
;
ORTEPIII (Burnett & Johnson, 1996), ORTEP-3 for Windows (Farrugia,
1999) and
PLATON (Spek, 2009)
;
_computing_publication_material     'SHELXTL (Sheldrick, 2008)'
loop_
    _atom_site_type_symbol
    _atom_site_label
    _atom_site_fract_x
    _atom_site_fract_y
    _atom_site_fract_z
    _atom_site_U_iso_or_equiv
    _atom_site_adp_type
    _atom_site_calc_flag
    _atom_site_refinement_flags
    _atom_site_occupancy
    _atom_site_disorder_assembly
    _atom_site_disorder_group
    O O1 0.36483(19) 0.2500 0.3850(3) 0.1092(13) Uani d S 1 . .
    O O2 0.24610(18) 0.2500 0.6874(2) 0.0829(9) Uani d S 1 . .
    N N1 0.06296(18) 0.2500 0.41475(18) 0.0507(7) Uani d S 1 . .
    N N2 0.0868(3) 0.2500 0.3193(2) 0.0843(12) Uani d S 1 . .
    N N3 0.1730(3) 0.2500 0.3126(2) 0.0908(12) Uani d S 1 . .
    N N4 0.14519(17) 0.2500 0.5659(2) 0.0495(7) Uani d S 1 . .
    N N5 0.30395(19) 0.2500 0.5368(3) 0.0629(9) Uani d S 1 . .
    C C1 -0.0298(2) 0.2500 0.4402(2) 0.0462(8) Uani d S 1 . .
    C C2 -0.0554(2) 0.2500 0.5362(2) 0.0546(9) Uani d S 1 . .
    H H2 -0.0124 0.2500 0.5848 0.065 Uiso calc SR 1 . .
    C C3 -0.1452(2) 0.2500 0.5591(3) 0.0599(10) Uani d S 1 . .
    H H3 -0.1626 0.2500 0.6236 0.072 Uiso calc SR 1 . .
    C C4 -0.2092(3) 0.2500 0.4886(3) 0.0630(10) Uani d S 1 . .
    H H4 -0.2697 0.2500 0.5049 0.076 Uiso calc SR 1 . .
    C C5 -0.1835(3) 0.2500 0.3938(3) 0.0672(11) Uani d S 1 . .
    H H5 -0.2270 0.2500 0.3457 0.081 Uiso calc SR 1 . .
    C C6 -0.0949(3) 0.2500 0.3683(3) 0.0580(10) Uani d S 1 . .
    H H6 -0.0783 0.2500 0.3035 0.070 Uiso calc SR 1 . .
    C C7 0.1382(2) 0.2500 0.4688(2) 0.0464(8) Uani d S 1 . .
    C C8 0.2070(2) 0.2500 0.4039(3) 0.0608(10) Uani d S 1 . .
    C C9 0.2979(3) 0.2500 0.4346(3) 0.0721(11) Uani d S 1 . .
    C C10 0.2277(2) 0.2500 0.5942(3) 0.0589(9) Uani d S 1 . .
    C C11 0.3973(3) 0.2500 0.5789(4) 0.0879(14) Uani d S 1 . .
    H H11 0.4338 0.2500 0.5200 0.105 Uiso calc SR 1 . .
    C C12 0.4225(2) 0.0624(6) 0.6212(3) 0.1210(15) Uani d . 1 . .
    H H12A 0.4861 0.0599 0.6319 0.181 Uiso calc R 1 . .
    H H12B 0.4063 -0.0421 0.5780 0.181 Uiso calc R 1 . .
    H H12C 0.3919 0.0454 0.6816 0.181 Uiso calc R 1 . .
    C C13 0.1714(3) 0.2500 0.7534(3) 0.1016(17) Uani d S 1 . .
    H H13A 0.1933 0.2500 0.8186 0.152 Uiso calc SR 1 . .
    H H13B 0.1356 0.1347 0.7427 0.152 Uiso calc PR 0.50 . .
    H H13C 0.1356 0.3653 0.7427 0.152 Uiso calc PR 0.50 . .
loop_
    _atom_site_aniso_label
    _atom_site_aniso_U_11
    _atom_site_aniso_U_22
    _atom_site_aniso_U_33
    _atom_site_aniso_U_12
    _atom_site_aniso_U_13
    _atom_site_aniso_U_23
    O1 0.0561(19) 0.156(3) 0.115(3) 0.000 0.0314(18) 0.000
    O2 0.0545(17) 0.125(3) 0.0687(18) 0.000 -0.0150(14) 0.000
    N1 0.0539(18) 0.0584(17) 0.0399(14) 0.000 0.0009(13) 0.000
    N2 0.075(2) 0.131(3) 0.0470(19) 0.000 0.0067(17) 0.000
    N3 0.074(3) 0.142(4) 0.056(2) 0.000 0.0142(18) 0.000
    N4 0.0419(16) 0.0507(16) 0.0559(18) 0.000 -0.0071(12) 0.000
    N5 0.0365(16) 0.0593(19) 0.093(2) 0.000 -0.0019(15) 0.000
    C1 0.050(2) 0.0395(17) 0.0485(19) 0.000 -0.0052(15) 0.000
    C2 0.043(2) 0.066(2) 0.055(2) 0.000 -0.0077(16) 0.000
    C3 0.052(2) 0.065(2) 0.063(2) 0.000 0.0000(17) 0.000
    C4 0.047(2) 0.060(2) 0.082(3) 0.000 -0.0074(19) 0.000
    C5 0.054(2) 0.064(2) 0.083(3) 0.000 -0.030(2) 0.000
    C6 0.067(3) 0.056(2) 0.051(2) 0.000 -0.0148(18) 0.000
    C7 0.048(2) 0.0419(18) 0.0497(19) 0.000 -0.0003(15) 0.000
    C8 0.050(2) 0.072(2) 0.060(2) 0.000 0.0094(17) 0.000
    C9 0.060(3) 0.078(3) 0.078(3) 0.000 0.016(2) 0.000
    C10 0.055(2) 0.055(2) 0.067(2) 0.000 -0.0120(19) 0.000
    C11 0.045(2) 0.086(3) 0.133(4) 0.000 -0.013(2) 0.000
    C12 0.082(2) 0.118(3) 0.163(4) 0.011(2) -0.034(2) 0.043(3)
    C13 0.079(3) 0.172(5) 0.054(2) 0.000 -0.016(2) 0.000
_geom_special_details
;
 All esds (except the esd in the dihedral angle between two l.s. planes)
 are estimated using the full covariance matrix.  The cell esds are taken
 into account individually in the estimation of esds in distances, angles
 and torsion angles; correlations between esds in cell parameters are only
 used when they are defined by crystal symmetry.  An approximate (isotropic)
 treatment of cell esds is used for estimating esds involving l.s. planes.
;
loop_
    _geom_bond_atom_site_label_1
    _geom_bond_atom_site_label_2
    _geom_bond_site_symmetry_2
    _geom_bond_distance
    _geom_bond_publ_flag
    O1 C9 . 1.212(5) ?
    O2 C10 . 1.319(4) ?
    O2 C13 . 1.441(5) ?
    N1 C7 . 1.350(4) ?
    N1 N2 . 1.368(4) ?
    N1 C1 . 1.428(4) ?
    N2 N3 . 1.290(5) ?
    N3 C8 . 1.360(5) ?
    N4 C10 . 1.293(4) ?
    N4 C7 . 1.348(4) ?
    N5 C10 . 1.387(5) ?
    N5 C9 . 1.418(5) ?
    N5 C11 . 1.510(5) ?
    C1 C2 . 1.382(5) ?
    C1 C6 . 1.391(4) ?
    C2 C3 . 1.377(5) ?
    C2 H2 . 0.9300 ?
    C3 C4 . 1.365(5) ?
    C3 H3 . 0.9300 ?
    C4 C5 . 1.367(6) ?
    C4 H4 . 0.9300 ?
    C5 C6 . 1.369(5) ?
    C5 H5 . 0.9300 ?
    C6 H6 . 0.9300 ?
    C7 C8 . 1.364(5) ?
    C8 C9 . 1.421(5) ?
    C11 C12 8_565 1.453(4) ?
    C11 C12 . 1.453(4) ?
    C11 H11 . 0.9800 ?
    C12 H12A . 0.9600 ?
    C12 H12B . 0.9600 ?
    C12 H12C . 0.9600 ?
    C13 H13A . 0.9600 ?
    C13 H13B . 0.9600 ?
    C13 H13C . 0.9600 ?
loop_
    _geom_angle_atom_site_label_1
    _geom_angle_atom_site_label_2
    _geom_angle_atom_site_label_3
    _geom_angle_site_symmetry_1
    _geom_angle_site_symmetry_3
    _geom_angle
    _geom_angle_publ_flag
    C10 O2 C13 . . 117.3(3) ?
    C7 N1 N2 . . 108.6(3) ?
    C7 N1 C1 . . 132.0(3) ?
    N2 N1 C1 . . 119.4(3) ?
    N3 N2 N1 . . 109.2(3) ?
    N2 N3 C8 . . 107.8(3) ?
    C10 N4 C7 . . 112.0(3) ?
    C10 N5 C9 . . 121.2(3) ?
    C10 N5 C11 . . 122.4(4) ?
    C9 N5 C11 . . 116.4(3) ?
    C2 C1 C6 . . 119.6(3) ?
    C2 C1 N1 . . 120.4(3) ?
    C6 C1 N1 . . 120.0(3) ?
    C3 C2 C1 . . 119.4(3) ?
    C3 C2 H2 . . 120.3 ?
    C1 C2 H2 . . 120.3 ?
    C4 C3 C2 . . 121.1(4) ?
    C4 C3 H3 . . 119.5 ?
    C2 C3 H3 . . 119.5 ?
    C3 C4 C5 . . 119.3(4) ?
    C3 C4 H4 . . 120.3 ?
    C5 C4 H4 . . 120.3 ?
    C4 C5 C6 . . 121.2(3) ?
    C4 C5 H5 . . 119.4 ?
    C6 C5 H5 . . 119.4 ?
    C5 C6 C1 . . 119.4(3) ?
    C5 C6 H6 . . 120.3 ?
    C1 C6 H6 . . 120.3 ?
    N4 C7 N1 . . 128.1(3) ?
    N4 C7 C8 . . 126.8(3) ?
    N1 C7 C8 . . 105.1(3) ?
    N3 C8 C7 . . 109.4(3) ?
    N3 C8 C9 . . 129.3(4) ?
    C7 C8 C9 . . 121.4(4) ?
    O1 C9 N5 . . 120.8(4) ?
    O1 C9 C8 . . 128.1(4) ?
    N5 C9 C8 . . 111.1(3) ?
    N4 C10 O2 . . 119.6(3) ?
    N4 C10 N5 . . 127.5(4) ?
    O2 C10 N5 . . 112.9(3) ?
    C12 C11 C12 8_565 . 122.8(5) ?
    C12 C11 N5 8_565 . 113.2(2) ?
    C12 C11 N5 . . 113.2(2) ?
    C12 C11 H11 8_565 . 101.0 ?
    C12 C11 H11 . . 101.0 ?
    N5 C11 H11 . . 101.0 ?
    C11 C12 H12A . . 109.5 ?
    C11 C12 H12B . . 109.5 ?
    H12A C12 H12B . . 109.5 ?
    C11 C12 H12C . . 109.5 ?
    H12A C12 H12C . . 109.5 ?
    H12B C12 H12C . . 109.5 ?
    O2 C13 H13A . . 109.5 ?
    O2 C13 H13B . . 109.5 ?
    H13A C13 H13B . . 109.5 ?
    O2 C13 H13C . . 109.5 ?
    H13A C13 H13C . . 109.5 ?
    H13B C13 H13C . . 109.5 ?
loop_
    _geom_hbond_atom_site_label_D
    _geom_hbond_atom_site_label_H
    _geom_hbond_atom_site_label_A
    _geom_hbond_site_symmetry_A
    _geom_hbond_distance_DH
    _geom_hbond_distance_HA
    _geom_hbond_distance_DA
    _geom_hbond_angle_DHA
    C2 H2 N4 . 0.93 2.37 3.021(4) 127.3
    C6 H6 N2 . 0.93 2.47 2.794(5) 100.3
    C11 H11 O1 . 0.98 2.13 2.727(7) 117.4
    C12 H12C O2 . 0.96 2.58 3.065(5) 111.3
