# Supplementary material for: 6-Isopropyl-5-meth­oxy-3-phenyl-3H-1,2,3-triazolo[4,5-d]pyrimidin-7(6H)-one
Source: Acta Crystallogr Sect E Struct Rep Online. 2010 Oct 30;66(Pt 11):o2947–8. doi: 10.1107/S1600536810041978 (PMC3009167; doi:10.1107/S1600536810041978)
Supplement: Supplementary file 2 [file e-66-o2947-Isup2.hkl]

# 
# h,k,l, Fc-squared, Fo-squared, sigma(Fo-squared) and status flag 
# 
data_I
_shelx_title ' t in Pnma' 
_shelx_refln_list_code          4 
_shelx_F_calc_maximum      308.06 
_exptl_crystal_F_000       600.00 
_reflns_d_resolution_high  0.8259 
 
loop_ 
 _symmetry_equiv_pos_as_xyz 
 'x, y, z' 
 '-x+1/2, -y, z+1/2' 
 '-x, y+1/2, -z' 
 'x+1/2, -y+1/2, -z+1/2' 
 '-x, -y, -z' 
 'x-1/2, y, -z-1/2' 
 'x, -y-1/2, z' 
 '-x-1/2, y-1/2, z-1/2' 
 
_cell_length_a    14.9212 
_cell_length_b     6.7989 
_cell_length_c    13.8394 
_cell_angle_alpha  90.000 
_cell_angle_beta   90.000 
_cell_angle_gamma  90.000 
 
_shelx_F_squared_multiplier     1.000 
 
loop_ 
 _refln_index_h 
 _refln_index_k 
 _refln_index_l 
 _refln_F_squared_calc 
 _refln_F_squared_meas 
 _refln_F_squared_sigma 
 _refln_observed_status 
   2   0   0     5657.29     5863.82     78.89 o 
   4   0   0     3649.99     3791.12     56.53 o 
   6   0   0      349.31      278.24     10.90 o 
   8   0   0      638.18      651.47     20.28 o 
  10   0   0       12.46        3.53      2.49 o 
  12   0   0        6.04       10.76      3.77 o 
  14   0   0      102.02      120.99      9.41 o 
  16   0   0        0.99        0.00      4.38 o 
   2   1   0     1271.85     1285.10     11.61 o 
   4   1   0      423.12      476.45      7.56 o 
   6   1   0      280.04      302.26      6.62 o 
   8   1   0       80.57       72.83      3.81 o 
  10   1   0       48.97       46.19      3.99 o 
  12   1   0      474.03      455.80     11.69 o 
  14   1   0      134.66      138.48     11.28 o 
  16   1   0       12.73       30.48     12.49 o 
   0   2   0    94901.66    85540.85   2019.05 o 
   2   2   0     7241.19     7301.42     47.17 o 
   4   2   0      384.45      445.92      6.62 o 
   6   2   0      172.52      161.21      5.04 o 
   8   2   0       96.16      105.54      3.73 o 
  10   2   0       29.88       30.21      2.60 o 
  12   2   0      112.46      120.90      9.06 o 
  14   2   0       26.85       27.51      5.88 o 
  16   2   0        0.20        0.00      2.96 o 
   2   3   0       10.61       10.73      1.35 o 
   4   3   0       96.32       99.56      3.52 o 
   6   3   0       94.30       73.76      3.71 o 
   8   3   0        0.01        1.59      1.11 o 
  10   3   0       61.94       63.90     10.52 o 
  12   3   0      389.11      384.02     17.17 o 
  14   3   0       72.72       70.60      9.52 o 
  16   3   0        0.01        0.61      3.74 o 
   0   4   0    17375.15    16737.42    136.59 o 
   2   4   0      657.45      653.32      9.15 o 
   4   4   0      106.18       99.77      4.28 o 
   6   4   0        0.46        1.90      1.16 o 
   8   4   0       65.87       51.17      6.85 o 
  10   4   0        0.57        3.52      2.95 o 
  12   4   0       46.49       61.73      8.64 o 
  14   4   0       25.69       26.74      6.75 o 
   2   5   0      103.14       90.23      7.36 o 
   4   5   0       13.95       18.13      2.33 o 
   6   5   0       94.76       98.58      7.95 o 
   8   5   0       17.18       22.06      5.06 o 
  10   5   0        4.14        5.34      5.23 o 
  12   5   0      137.48      135.84     15.44 o 
  14   5   0        8.45        9.42      8.24 o 
   0   6   0     2550.86     2413.30     56.95 o 
   2   6   0       50.81       41.62      3.67 o 
   4   6   0       14.22       14.77      2.59 o 
   6   6   0        0.01        3.06      2.91 o 
   8   6   0       23.88       26.47      5.54 o 
  10   6   0        0.45        0.00      3.11 o 
  12   6   0       19.91       26.70      8.14 o 
   2   7   0        4.38       11.55      3.61 o 
   4   7   0        0.12        4.64      2.69 o 
   6   7   0       32.24       36.71      6.72 o 
   8   7   0        0.74        0.90      4.71 o 
   0   8   0      335.77      273.40     22.07 o 
   2   8   0        7.01       10.80      4.31 o 
   4   8   0        1.29        7.66      3.81 o 
   1   0   1     4522.15     4709.51     46.19 o 
   2   0   1      535.34      527.14     10.92 o 
   3   0   1      696.35      715.83     13.99 o 
   4   0   1     3617.81     3605.49     38.19 o 
   5   0   1      831.07      803.56     13.40 o 
   6   0   1       60.42       76.84      3.98 o 
   7   0   1       24.95       27.70      3.34 o 
   8   0   1      227.62      207.52     16.76 o 
   9   0   1      237.29      250.42      8.88 o 
  10   0   1      395.42      383.50     11.86 o 
  11   0   1      523.10      505.85     14.26 o 
  12   0   1        3.17        4.04      2.20 o 
  13   0   1      107.37      103.59      6.20 o 
  14   0   1        4.17        7.02      2.39 o 
  15   0   1        0.49        1.48      2.12 o 
  16   0   1        5.77       12.70      5.23 o 
  17   0   1        3.06        2.61      4.50 o 
  18   0   1        1.95        0.00      5.71 o 
   0   1   1      450.50      408.02      4.41 o 
   1   1   1     8705.54     9171.17     50.82 o 
   2   1   1      973.14      990.76      9.13 o 
   3   1   1        4.18        7.96      0.63 o 
   4   1   1      902.99      807.69      6.50 o 
   5   1   1      376.29      401.99      4.57 o 
   6   1   1       71.24       55.22      1.93 o 
   7   1   1      475.28      486.50      6.20 o 
   8   1   1      530.44      622.55      7.56 o 
   9   1   1       15.16       17.63      1.60 o 
  10   1   1      234.32      207.73      5.15 o 
  11   1   1        2.46        6.25      1.16 o 
  12   1   1       34.61       32.09      2.97 o 
  13   1   1       83.26       87.10      5.85 o 
  14   1   1        9.30       14.40      2.80 o 
  15   1   1        4.79        5.87      3.65 o 
  16   1   1        1.00        5.29      3.16 o 
  17   1   1       31.23       39.57      6.15 o 
   1   2   1     8662.64     9005.60     36.60 o 
   2   2   1      283.80      245.29      3.13 o 
   3   2   1      185.16      152.46      2.60 o 
   4   2   1      131.01      102.92      2.17 o 
   5   2   1        0.01        1.39      0.45 o 
   6   2   1       10.03        7.11      0.84 o 
   7   2   1      100.90      105.63      2.94 o 
   8   2   1        0.24        1.87      0.64 o 
   9   2   1      208.81      210.30      3.91 o 
  10   2   1       64.03       75.09      3.34 o 
  11   2   1      259.99      247.45      5.36 o 
  12   2   1        3.56        8.72      1.65 o 
  13   2   1      173.57      180.35     10.17 o 
  14   2   1       17.68       20.55      3.09 o 
  15   2   1        1.67        3.20      2.33 o 
  16   2   1        0.04        5.83      3.21 o 
  17   2   1        5.49        5.86      3.67 o 
   0   3   1     1092.19     1075.38     10.95 o 
   1   3   1     1518.66     1631.56     10.14 o 
   2   3   1      604.80      604.84      5.71 o 
   3   3   1      186.77      192.50      3.31 o 
   4   3   1      367.04      287.60      4.34 o 
   5   3   1      357.12      400.97      7.64 o 
   6   3   1       10.97       12.06      1.14 o 
   7   3   1      142.35      174.95      3.75 o 
   8   3   1      334.29      352.34      8.58 o 
   9   3   1        2.06        1.04      1.01 o 
  10   3   1      112.96      121.82      5.91 o 
  11   3   1        3.45        7.54      2.31 o 
  12   3   1        0.47        3.41      1.93 o 
  13   3   1       46.07       46.13      5.13 o 
  14   3   1        7.89        9.49      2.98 o 
  15   3   1        0.58        3.57      2.59 o 
  16   3   1        0.21        2.74      3.48 o 
   1   4   1     1173.55     1128.45      8.97 o 
   2   4   1        0.13        1.34      0.63 o 
   3   4   1       69.09       64.91      2.75 o 
   4   4   1       54.21       50.84      2.41 o 
   5   4   1       14.04       14.91      1.35 o 
   6   4   1        0.02        0.86      0.82 o 
   7   4   1        0.00        2.21      1.07 o 
   8   4   1        1.97        1.34      1.26 o 
   9   4   1       55.90       60.00      4.56 o 
  10   4   1       22.68       22.29      3.65 o 
  11   4   1      189.44      199.61     10.39 o 
  12   4   1        0.00        1.26      2.03 o 
  13   4   1       50.49       65.12      6.50 o 
  14   4   1        6.95       10.39      2.94 o 
  15   4   1        1.31        0.00      2.56 o 
   0   5   1       19.17       22.20      2.15 o 
   1   5   1      293.14      271.26      5.05 o 
   2   5   1       21.58       21.34      1.67 o 
   3   5   1        0.50        0.88      0.82 o 
   4   5   1        8.67        9.31      1.21 o 
   5   5   1       26.94       29.69      2.32 o 
   6   5   1        5.73        8.38      1.47 o 
   7   5   1       42.82       39.27      3.52 o 
   8   5   1       37.92       46.63      4.98 o 
   9   5   1        6.14        4.91      2.29 o 
  10   5   1       19.67       22.59      3.86 o 
  11   5   1        2.33        3.98      3.34 o 
  12   5   1        2.82        7.09      2.90 o 
  13   5   1       21.31       26.64      5.33 o 
  14   5   1        0.15        0.00      2.66 o 
   1   6   1      232.39      184.84      4.47 o 
   2   6   1        0.25        2.27      1.02 o 
   3   6   1       24.48       23.63      2.16 o 
   4   6   1       11.33       15.11      2.20 o 
   5   6   1        2.71        5.71      1.75 o 
   6   6   1        0.00        0.58      1.70 o 
   7   6   1        2.96        7.67      2.23 o 
   8   6   1        0.28        2.98      2.34 o 
   9   6   1        6.85        5.06      3.37 o 
  10   6   1        6.00        7.41      2.97 o 
  11   6   1       67.37       70.29      7.41 o 
  12   6   1        1.05        7.77      3.23 o 
   0   7   1        9.49       10.92      2.89 o 
   1   7   1       29.08       28.54      3.07 o 
   2   7   1        5.82        6.27      1.68 o 
   3   7   1        5.71        7.54      2.12 o 
   4   7   1        0.47        1.22      2.13 o 
   5   7   1       14.82       12.65      3.10 o 
   6   7   1        0.06        0.10      2.17 o 
   7   7   1        7.50        8.86      2.76 o 
   8   7   1        7.47        6.15      3.44 o 
   9   7   1        0.00        2.90      2.72 o 
   1   8   1       60.72       45.92      8.09 o 
   2   8   1        0.63        2.28      2.62 o 
   3   8   1        4.86        8.76      3.43 o 
   4   8   1        0.10        2.99      3.15 o 
   0   0   2    12492.66    13536.95    131.06 o 
   1   0   2      636.68      665.52      5.49 o 
   2   0   2        8.06       15.76      0.97 o 
   3   0   2        1.22        0.09      0.44 o 
   4   0   2        0.64        0.37      0.68 o 
   5   0   2     2067.09     2190.13     22.53 o 
   6   0   2      158.79      164.56      4.96 o 
   7   0   2      841.02      920.39     39.08 o 
   8   0   2      146.94      171.72      5.75 o 
   9   0   2       25.65       18.88      2.53 o 
  10   0   2        8.00        3.97      1.42 o 
  11   0   2        1.74        7.44      3.15 o 
  12   0   2      810.75      769.43     16.87 o 
  13   0   2      416.45      389.25     13.38 o 
  14   0   2      201.75      175.14      8.29 o 
  15   0   2        2.06        2.89      2.29 o 
  16   0   2        0.00        0.00      2.76 o 
   1   1   2     4354.63     4597.91     27.82 o 
   2   1   2     4504.06     4736.75     28.98 o 
   3   1   2       74.74       74.51      2.15 o 
   4   1   2      851.53      862.08      7.33 o 
   5   1   2       63.05       36.38      1.31 o 
   6   1   2     1820.45     1899.63     12.99 o 
   7   1   2     2250.57     2464.42     16.44 o 
   8   1   2       33.11       26.56      1.72 o 
   9   1   2       31.36       43.34      2.24 o 
  10   1   2       60.60       59.81      2.81 o 
  11   1   2      970.86      928.41     12.70 o 
  12   1   2      233.20      211.44      5.45 o 
  13   1   2      101.43      105.50      4.87 o 
  14   1   2       14.87       13.89      2.13 o 
  15   1   2       12.19       12.76      2.77 o 
  16   1   2        2.74        0.24      2.38 o 
  17   1   2        0.27        1.05      2.74 o 
   0   2   2     6950.24     6968.74     41.32 o 
   1   2   2       62.30       48.21      1.41 o 
   2   2   2       13.36       23.78      1.73 o 
   3   2   2     2304.92     2302.11     14.57 o 
   4   2   2       26.23       27.15      1.24 o 
   5   2   2      117.14      100.70      2.16 o 
   6   2   2      185.56      203.74      3.46 o 
   7   2   2      183.75      207.02      3.49 o 
   8   2   2       50.42       48.50      2.01 o 
   9   2   2       80.22       90.73      3.83 o 
  10   2   2        6.87        8.28      1.25 o 
  11   2   2       62.02       62.21      3.85 o 
  12   2   2      541.78      534.13     16.39 o 
  13   2   2      266.78      218.11      9.05 o 
  14   2   2      124.12      136.40      8.20 o 
  15   2   2       16.12       17.52      2.92 o 
  16   2   2        0.42        6.39      2.49 o 
  17   2   2        8.01       16.66      4.16 o 
   1   3   2      169.47      166.85      2.69 o 
   2   3   2      780.54      728.76      8.37 o 
   3   3   2        2.28        0.69      0.58 o 
   4   3   2      142.72      145.90      4.45 o 
   5   3   2       17.77       16.45      1.61 o 
   6   3   2      674.21      668.70      7.16 o 
   7   3   2      306.06      277.30      5.19 o 
   8   3   2       34.96       43.95      3.17 o 
   9   3   2        0.13        0.00      1.34 o 
  10   3   2       17.23       22.47      2.95 o 
  11   3   2      301.83      283.39      9.22 o 
  12   3   2      143.48      122.07      8.11 o 
  13   3   2      124.97      121.48      8.99 o 
  14   3   2        8.35       14.95      3.25 o 
  15   3   2       10.14       13.32      3.59 o 
  16   3   2        0.78        3.90      2.63 o 
   0   4   2     2205.30     2167.79     19.24 o 
   1   4   2       33.81       38.09      1.85 o 
   2   4   2       10.81       15.44      1.18 o 
   3   4   2       98.09       98.73      3.12 o 
   4   4   2       14.80       18.00      1.45 o 
   5   4   2       23.51       22.23      1.80 o 
   6   4   2       48.65       45.44      3.05 o 
   7   4   2       64.47       57.26      3.52 o 
   8   4   2       31.06       28.33      2.51 o 
   9   4   2        3.23        5.44      1.71 o 
  10   4   2        0.01        0.00      1.58 o 
  11   4   2       19.61       18.27      3.50 o 
  12   4   2      169.64      174.80     10.32 o 
  13   4   2      117.03      116.23      8.96 o 
  14   4   2       53.75       55.55      6.19 o 
  15   4   2        0.92        0.00      4.02 o 
   1   5   2      235.69      208.39      3.87 o 
   2   5   2       50.80       48.36      2.54 o 
   3   5   2        5.15        7.04      1.15 o 
   4   5   2       11.09       15.14      1.64 o 
   5   5   2       12.66       12.09      1.63 o 
   6   5   2      206.41      182.21      5.62 o 
   7   5   2      143.68      138.30      5.32 o 
   8   5   2        7.23        9.88      2.11 o 
   9   5   2        1.00        3.19      2.48 o 
  10   5   2        2.64        1.84      2.28 o 
  11   5   2      104.92      100.69      8.23 o 
  12   5   2       43.72       47.78      5.79 o 
  13   5   2       21.19       16.02      4.31 o 
  14   5   2        5.56        7.89      3.02 o 
   0   6   2      497.11      428.18     12.74 o 
   1   6   2       20.96       27.64      2.23 o 
   2   6   2        8.04        9.33      1.60 o 
   3   6   2        0.89        2.15      1.31 o 
   4   6   2        1.51        0.96      1.46 o 
   5   6   2        3.85        3.69      1.53 o 
   6   6   2       17.89       20.73      2.90 o 
   7   6   2        5.85       10.69      2.56 o 
   8   6   2        5.28        6.63      2.37 o 
   9   6   2        0.02        0.00      3.20 o 
  10   6   2        1.55        5.01      2.77 o 
  11   6   2        4.04        8.60      3.06 o 
  12   6   2       42.17       39.33      5.53 o 
   1   7   2       23.56       20.87      2.45 o 
   2   7   2        1.53        0.00      2.08 o 
   3   7   2        1.04        2.14      1.82 o 
   4   7   2        0.94        0.75      2.25 o 
   5   7   2        0.00        4.00      1.98 o 
   6   7   2       45.57       37.05      4.46 o 
   7   7   2       10.52        9.88      2.50 o 
   8   7   2        1.18        1.27      2.43 o 
   9   7   2        0.07        0.00      2.39 o 
   0   8   2      106.80      105.37     11.60 o 
   1   8   2        3.31        4.60      2.71 o 
   2   8   2        1.50        0.00      2.89 o 
   3   8   2        0.89        7.17      3.46 o 
   1   0   3      398.47      389.96      5.42 o 
   2   0   3     1112.18     1052.10      8.59 o 
   3   0   3      383.61      359.93      4.53 o 
   4   0   3     1765.30     1686.05     14.06 o 
   5   0   3      328.62      341.14      6.22 o 
   6   0   3      168.92      174.56      4.62 o 
   7   0   3      846.97      989.30     12.93 o 
   8   0   3      104.86       95.63      3.95 o 
   9   0   3       19.74       21.33      2.49 o 
  10   0   3      395.22      354.91      8.47 o 
  11   0   3      664.48      567.19     11.44 o 
  12   0   3       34.45       31.86      4.18 o 
  13   0   3       25.57       21.31      3.51 o 
  14   0   3       26.15       12.31      3.04 o 
  15   0   3       45.11       46.43      7.32 o 
  16   0   3        0.12        0.00      3.52 o 
  17   0   3       12.30       10.58      7.84 o 
   0   1   3     1470.71     1509.19     30.61 o 
   1   1   3     1744.81     1765.79     12.05 o 
   2   1   3      180.11      180.34      3.46 o 
   3   1   3        4.63        2.32      0.62 o 
   4   1   3      263.75      241.51      3.78 o 
   5   1   3     1319.66     1397.03     10.88 o 
   6   1   3       52.79       41.21      1.42 o 
   7   1   3       52.83       60.37      1.98 o 
   8   1   3      113.19      117.07      2.65 o 
   9   1   3       90.10       87.51      2.85 o 
  10   1   3       35.69       30.61      2.30 o 
  11   1   3       86.23       84.99      4.08 o 
  12   1   3       55.94       63.11      3.69 o 
  13   1   3        0.01        4.00      1.34 o 
  14   1   3        8.76        8.17      3.20 o 
  15   1   3        0.00        0.22      2.06 o 
  16   1   3       16.27       23.66      4.04 o 
  17   1   3        1.97        6.91      2.86 o 
   1   2   3      201.17      170.73      2.87 o 
   2   2   3       54.04       68.48      2.19 o 
   3   2   3      133.07      137.74      3.60 o 
   4   2   3       55.09       39.19      2.47 o 
   5   2   3        0.02        1.89      1.01 o 
   6   2   3       17.17       15.45      1.66 o 
   7   2   3      935.74      999.72      8.30 o 
   8   2   3        0.98        1.68      0.75 o 
   9   2   3       17.63       22.56      2.44 o 
  10   2   3       63.77       60.26      4.21 o 
  11   2   3      650.41      585.75     19.93 o 
  12   2   3        7.19       11.07      1.91 o 
  13   2   3        1.69        2.20      1.43 o 
  14   2   3       40.02       44.44      4.76 o 
  15   2   3       26.64       33.11      4.31 o 
  16   2   3        3.73       16.20      4.87 o 
  17   2   3        3.84        1.92      4.42 o 
   0   3   3      683.03      712.88      9.80 o 
   1   3   3       90.43       98.64      2.31 o 
   2   3   3       34.20       41.78      1.77 o 
   3   3   3      239.70      221.45      4.31 o 
   4   3   3      132.13      154.41      2.99 o 
   5   3   3      285.41      280.32      5.12 o 
   6   3   3       12.97       15.79      1.81 o 
   7   3   3        0.01        1.54      0.96 o 
   8   3   3      188.11      184.54      5.70 o 
   9   3   3      101.65      108.15      5.32 o 
  10   3   3       26.16       29.60      3.08 o 
  11   3   3        7.67       12.46      2.01 o 
  12   3   3       10.42       15.52      2.74 o 
  13   3   3        1.49        2.74      2.15 o 
  14   3   3        0.59        4.63      2.44 o 
  15   3   3        1.53        4.17      2.32 o 
  16   3   3       10.07       16.88      3.59 o 
   1   4   3        0.05        0.58      0.62 o 
   2   4   3        6.12        7.37      0.94 o 
   3   4   3       17.96       20.33      1.54 o 
   4   4   3      100.58       86.75      3.46 o 
   5   4   3        3.88        9.05      1.37 o 
   6   4   3        0.41        1.54      1.32 o 
   7   4   3      203.77      197.62      5.52 o 
   8   4   3       10.46       10.23      1.61 o 
   9   4   3        4.16        3.19      1.35 o 
  10   4   3       46.23       49.70      5.07 o 
  11   4   3      198.72      208.84      9.36 o 
  12   4   3        9.64       10.33      3.12 o 
  13   4   3        2.29        4.29      2.64 o 
  14   4   3       19.92       21.22      3.71 o 
  15   4   3        7.19       15.50      3.59 o 
   0   5   3       11.76       17.96      1.96 o 
   1   5   3        9.51       12.14      1.40 o 
   2   5   3        2.36        3.45      0.96 o 
   3   5   3        1.57        2.37      1.45 o 
   4   5   3       45.59       43.22      3.12 o 
   5   5   3      129.82      128.81      5.50 o 
   6   5   3        4.21        5.87      1.44 o 
   7   5   3        0.00        1.37      1.26 o 
   8   5   3       25.48       24.97      2.67 o 
   9   5   3        2.59        3.22      1.94 o 
  10   5   3       15.33       14.67      3.34 o 
  11   5   3        1.93        7.98      2.87 o 
  12   5   3       11.08       12.35      3.26 o 
  13   5   3        0.44        3.83      2.65 o 
   1   6   3       11.43       14.11      2.81 o 
   2   6   3        2.11        2.71      1.64 o 
   3   6   3        1.87        5.28      1.44 o 
   4   6   3       19.77       26.81      2.72 o 
   5   6   3        2.20        4.90      1.60 o 
   6   6   3        0.63        0.81      1.49 o 
   7   6   3       23.29       22.76      3.06 o 
   8   6   3        1.47        0.00      2.00 o 
   9   6   3        3.01        6.91      2.54 o 
  10   6   3       13.22       13.01      3.32 o 
  11   6   3       44.87       49.57      5.89 o 
   0   7   3       11.19       12.44      4.21 o 
   1   7   3        0.82        2.23      2.70 o 
   2   7   3        9.39        8.22      3.59 o 
   3   7   3        2.72        2.73      2.02 o 
   4   7   3        5.30       10.58      2.42 o 
   5   7   3       26.91       20.71      3.43 o 
   6   7   3        0.11        1.46      1.88 o 
   7   7   3        1.61        3.07      2.29 o 
   8   7   3       10.63       12.78      2.88 o 
   1   8   3        1.74        2.53      3.12 o 
   2   8   3        0.00        0.18      2.39 o 
   0   0   4     3732.52     3965.53     43.16 o 
   1   0   4       18.86       15.31      1.45 o 
   2   0   4      544.04      540.18      6.09 o 
   3   0   4      223.18      188.44      3.44 o 
   4   0   4      428.71      447.45      5.75 o 
   5   0   4      632.76      619.94      7.31 o 
   6   0   4      983.54      939.55     12.26 o 
   7   0   4      378.16      426.32      8.13 o 
   8   0   4       18.04       26.04      2.47 o 
   9   0   4      227.08      232.37      6.46 o 
  10   0   4       38.71       49.77      3.79 o 
  11   0   4      115.51      114.63      6.83 o 
  12   0   4       42.78       71.71      6.27 o 
  13   0   4      171.01      164.29      8.90 o 
  14   0   4        2.61        4.10      2.89 o 
  15   0   4       14.17       22.76      5.54 o 
  16   0   4        0.29        2.69      3.33 o 
  17   0   4       10.91       15.65      4.08 o 
   1   1   4      236.20      279.32      3.66 o 
   2   1   4     1402.07     1506.02     10.36 o 
   3   1   4     1196.85     1253.08     10.11 o 
   4   1   4        8.91       12.38      1.11 o 
   5   1   4      216.50      264.12      4.87 o 
   6   1   4     2222.23     2364.29     14.98 o 
   7   1   4      261.66      282.76      4.17 o 
   8   1   4      252.46      263.37      4.49 o 
   9   1   4       73.21       67.38      3.32 o 
  10   1   4       14.44       18.39      1.85 o 
  11   1   4        9.48       12.46      1.70 o 
  12   1   4       12.54       16.56      3.37 o 
  13   1   4      155.08      169.02      6.75 o 
  14   1   4       43.83       48.97      4.18 o 
  15   1   4        0.38        0.39      1.82 o 
  16   1   4        3.16        0.65      1.97 o 
  17   1   4        0.07        0.00      2.68 o 
   0   2   4       51.62       46.61      3.34 o 
   1   2   4        3.33        2.41      0.61 o 
   2   2   4       24.53       24.36      1.58 o 
   3   2   4       25.91       19.73      1.75 o 
   4   2   4       61.87       64.02      3.81 o 
   5   2   4      505.53      500.18      8.40 o 
   6   2   4       42.78       46.43      3.01 o 
   7   2   4      137.06      150.32      4.45 o 
   8   2   4      105.78       96.29      4.49 o 
   9   2   4       85.31       82.63      5.12 o 
  10   2   4        9.67        8.94      1.71 o 
  11   2   4      137.85      125.94      6.27 o 
  12   2   4        0.61        1.33      1.52 o 
  13   2   4      160.62      155.04      7.40 o 
  14   2   4        5.10        9.84      2.78 o 
  15   2   4        9.53       10.86      3.72 o 
  16   2   4        0.26       10.56      3.82 o 
   1   3   4        3.84        8.74      0.98 o 
   2   3   4       11.34       16.44      1.49 o 
   3   3   4      259.00      251.96      4.72 o 
   4   3   4      103.60       99.50      2.99 o 
   5   3   4       48.77       64.94      3.73 o 
   6   3   4      975.70      952.26     14.24 o 
   7   3   4      107.34      103.73      4.87 o 
   8   3   4      177.88      165.87      5.20 o 
   9   3   4       45.65       49.07      3.62 o 
  10   3   4        2.15        4.35      1.60 o 
  11   3   4       19.81       24.81      3.08 o 
  12   3   4       26.71       28.66      3.34 o 
  13   3   4       92.83       86.66      6.84 o 
  14   3   4       16.43        9.77      3.67 o 
  15   3   4        0.00        3.41      2.52 o 
  16   3   4        7.88        5.69      3.59 o 
   0   4   4       99.61       93.67      5.27 o 
   1   4   4        5.27        3.82      1.21 o 
   2   4   4        0.57        2.34      0.78 o 
   3   4   4        4.36        4.63      1.09 o 
   4   4   4       22.74       21.65      2.21 o 
   5   4   4       42.64       45.19      3.12 o 
   6   4   4       54.28       61.25      3.76 o 
   7   4   4       23.95       24.30      2.55 o 
   8   4   4        7.33        7.92      1.49 o 
   9   4   4       16.83       20.38      2.30 o 
  10   4   4       15.20       16.16      2.61 o 
  11   4   4       44.19       38.20      4.22 o 
  12   4   4       11.71        9.97      2.76 o 
  13   4   4       61.94       62.94      6.51 o 
  14   4   4        3.23        0.77      2.37 o 
  15   4   4        3.87        6.60      5.29 o 
   1   5   4        4.38        6.20      1.33 o 
   2   5   4       33.85       26.87      2.51 o 
   3   5   4       51.39       49.55      3.39 o 
   4   5   4       11.99       14.08      1.89 o 
   5   5   4       17.53       15.93      2.06 o 
   6   5   4      198.12      181.95      6.28 o 
   7   5   4       32.51       31.67      2.92 o 
   8   5   4       10.25        9.65      1.93 o 
   9   5   4        3.05        1.56      1.68 o 
  10   5   4        9.08        9.04      2.44 o 
  11   5   4        6.50        5.06      2.64 o 
  12   5   4        6.67        7.25      2.80 o 
  13   5   4       34.14       33.74      5.74 o 
   0   6   4       22.09       17.32      4.84 o 
   1   6   4        0.45        2.86      1.57 o 
   2   6   4        1.33        3.06      1.57 o 
   3   6   4        4.88        5.33      1.73 o 
   4   6   4        1.18        2.96      1.67 o 
   5   6   4        2.04        5.35      1.79 o 
   6   6   4       22.19       22.70      2.86 o 
   7   6   4        5.92        7.25      1.86 o 
   8   6   4        0.53        3.70      1.86 o 
   9   6   4        0.10        1.38      2.10 o 
  10   6   4        3.86        7.37      2.78 o 
  11   6   4       16.78       19.08      3.82 o 
   1   7   4        2.92        1.65      2.24 o 
   2   7   4        0.59        4.37      2.36 o 
   3   7   4        6.95        9.22      2.30 o 
   4   7   4        0.53        0.78      2.32 o 
   5   7   4        5.36        7.68      2.26 o 
   6   7   4       41.83       42.94      4.61 o 
   7   7   4        2.80        5.56      2.60 o 
   8   7   4        4.95        3.46      2.74 o 
   1   0   5      408.14      366.69      6.72 o 
   2   0   5       39.64       27.03      2.10 o 
   3   0   5       43.24       44.12      2.10 o 
   4   0   5      157.17      143.23      3.40 o 
   5   0   5      891.82      974.41     10.07 o 
   6   0   5      138.06       96.90      3.11 o 
   7   0   5       13.83       19.63      1.96 o 
   8   0   5        2.09        4.90      1.14 o 
   9   0   5        8.74        7.57      1.61 o 
  10   0   5        1.82        4.58      2.30 o 
  11   0   5        0.12        2.79      2.08 o 
  12   0   5       60.00       65.47      6.25 o 
  13   0   5        4.21        5.42      2.56 o 
  14   0   5       54.35       50.06      6.05 o 
  15   0   5        0.02        3.94      2.48 o 
  16   0   5        0.03        3.98      5.97 o 
  17   0   5        0.01        2.95      3.13 o 
   0   1   5     2369.97     2527.92     22.58 o 
   1   1   5       54.24       66.83      1.82 o 
   2   1   5      114.31      126.38      2.33 o 
   3   1   5       41.34       39.19      1.53 o 
   4   1   5     1926.37     1999.75     14.93 o 
   5   1   5      167.49      174.11      3.12 o 
   6   1   5      168.71      172.69      4.92 o 
   7   1   5        5.57        4.51      0.78 o 
   8   1   5       33.70       38.78      2.32 o 
   9   1   5        1.80        3.08      0.96 o 
  10   1   5        4.85        5.94      1.24 o 
  11   1   5       62.84       63.05      3.77 o 
  12   1   5       55.28       52.73      4.05 o 
  13   1   5      437.80      385.52      9.39 o 
  14   1   5        0.58        3.18      1.73 o 
  15   1   5       29.94       30.19      3.54 o 
  16   1   5        1.29        0.61      2.19 o 
  17   1   5       15.53       23.89      4.24 o 
   1   2   5       56.87       65.74      2.26 o 
   2   2   5      382.37      375.45      8.15 o 
   3   2   5       67.95       61.94      1.89 o 
   4   2   5      300.93      283.59      5.93 o 
   5   2   5      171.58      162.57      4.51 o 
   6   2   5       98.82       91.43      4.24 o 
   7   2   5      181.42      171.09      4.88 o 
   8   2   5       45.00       45.30      3.24 o 
   9   2   5       34.51       29.76      2.70 o 
  10   2   5       12.28        9.76      1.95 o 
  11   2   5        4.15        6.27      2.57 o 
  12   2   5       34.41       36.06      3.62 o 
  13   2   5        4.08        5.56      1.91 o 
  14   2   5       17.56       12.78      2.77 o 
  15   2   5        2.38        2.27      2.39 o 
  16   2   5        1.35        6.87      2.96 o 
   0   3   5     1127.90     1030.87     20.25 o 
   1   3   5        9.57       14.72      1.31 o 
   2   3   5        0.50        2.52      0.69 o 
   3   3   5       15.13       16.35      1.55 o 
   4   3   5      735.27      697.12     10.52 o 
   5   3   5       31.02       26.59      2.37 o 
   6   3   5        0.02        2.57      1.04 o 
   7   3   5        6.31        3.77      1.20 o 
   8   3   5       32.97       32.48      3.98 o 
   9   3   5        0.53        1.03      1.20 o 
  10   3   5        0.03        2.32      1.39 o 
  11   3   5       50.20       51.35      4.36 o 
  12   3   5       61.76       81.01      6.71 o 
  13   3   5      179.14      166.14     11.62 o 
  14   3   5        2.59        4.39      2.67 o 
  15   3   5       11.33       15.76      4.13 o 
   1   4   5        4.60        4.93      1.12 o 
   2   4   5      127.33      110.18      3.96 o 
   3   4   5        0.44        0.83      1.17 o 
   4   4   5       56.04       59.81      3.59 o 
   5   4   5       83.30       76.07      4.67 o 
   6   4   5       23.47       27.37      2.49 o 
   7   4   5       18.73       20.25      2.28 o 
   8   4   5       13.07       12.73      2.00 o 
   9   4   5        6.86       10.45      2.45 o 
  10   4   5       15.60       12.80      2.69 o 
  11   4   5        0.02        2.20      1.71 o 
  12   4   5       17.04       18.85      3.50 o 
  13   4   5        0.03        2.25      2.17 o 
  14   4   5       11.16        6.53      2.98 o 
   0   5   5       51.03       47.75      4.96 o 
   1   5   5       24.30       21.83      2.98 o 
   2   5   5       11.70       10.17      2.20 o 
   3   5   5        0.49        0.79      1.14 o 
   4   5   5       92.50       94.48      4.93 o 
   5   5   5       68.84       68.52      4.27 o 
   6   5   5        2.02        3.16      1.36 o 
   7   5   5        2.17        3.35      1.55 o 
   8   5   5        2.46        2.79      1.61 o 
   9   5   5        7.23        6.04      2.10 o 
  10   5   5        1.07        3.25      2.01 o 
  11   5   5        0.52        4.86      2.26 o 
  12   5   5        9.42        5.98      2.79 o 
  13   5   5       52.39       48.21      5.77 o 
   1   6   5        6.37        4.37      2.09 o 
   2   6   5       19.56       21.25      3.39 o 
   3   6   5        1.52        3.37      1.74 o 
   4   6   5        1.09        0.00      1.58 o 
   5   6   5       12.10       16.03      2.37 o 
   6   6   5        9.85       12.04      2.45 o 
   7   6   5        4.44        8.35      2.77 o 
   8   6   5        2.42        4.13      2.13 o 
   9   6   5        0.31        1.22      2.44 o 
  10   6   5        3.92        2.37      2.49 o 
  11   6   5        0.21        2.86      2.74 o 
   0   7   5        4.85       11.03      4.47 o 
   1   7   5        3.58        2.74      2.65 o 
   2   7   5        3.54        5.04      2.12 o 
   3   7   5        4.31        1.57      3.40 o 
   4   7   5       17.62       13.21      2.75 o 
   5   7   5       12.54       14.74      2.62 o 
   6   7   5        0.20        2.00      2.22 o 
   7   7   5        0.23        4.37      2.74 o 
   0   0   6     1751.38     1977.65     27.74 o 
   1   0   6       61.71       80.23      3.24 o 
   2   0   6       25.80       22.67      2.08 o 
   3   0   6     1426.90     1560.24     16.81 o 
   4   0   6      129.69      136.59      3.48 o 
   5   0   6        5.06        5.62      0.93 o 
   6   0   6      251.16      244.06      5.44 o 
   7   0   6        1.18        0.65      0.73 o 
   8   0   6       24.47       24.52      2.37 o 
   9   0   6      227.37      195.83      6.92 o 
  10   0   6        6.75        7.42      2.09 o 
  11   0   6      112.18       99.64      6.41 o 
  12   0   6       90.42       75.29      7.38 o 
  13   0   6        2.73        5.88      2.96 o 
  14   0   6       24.03       19.86      3.91 o 
  15   0   6        0.34        0.00      5.04 o 
  16   0   6        0.00        0.00      4.44 o 
   1   1   6        2.91        6.16      0.88 o 
   2   1   6        5.62        3.24      0.65 o 
   3   1   6       90.17       93.43      2.24 o 
   4   1   6       32.69       35.35      1.56 o 
   5   1   6       71.47       96.65      3.25 o 
   6   1   6      325.07      320.45      4.60 o 
   7   1   6      116.58      112.06      3.38 o 
   8   1   6       16.65       20.02      1.72 o 
   9   1   6       21.60       16.35      1.72 o 
  10   1   6        1.50        3.78      1.15 o 
  11   1   6        3.71        6.09      1.60 o 
  12   1   6      178.99      165.14      6.85 o 
  13   1   6       10.35        8.04      2.57 o 
  14   1   6        0.32        3.07      1.78 o 
  15   1   6        1.03        1.14      2.24 o 
  16   1   6        0.67        5.05      2.27 o 
   0   2   6      778.95      889.03     12.26 o 
   1   2   6        1.62        3.12      1.03 o 
   2   2   6        0.59        0.60      0.65 o 
   3   2   6      199.68      208.08      3.64 o 
   4   2   6       56.80       53.60      2.12 o 
   5   2   6      108.44      102.08      4.27 o 
   6   2   6      184.82      189.46      5.21 o 
   7   2   6        3.22        1.42      0.98 o 
   8   2   6        0.38        2.67      1.06 o 
   9   2   6       19.17       21.25      3.69 o 
  10   2   6        0.13        2.08      1.29 o 
  11   2   6       30.40       31.99      3.22 o 
  12   2   6       59.35       52.93      4.57 o 
  13   2   6        0.05        2.29      2.24 o 
  14   2   6        7.38        7.63      2.47 o 
  15   2   6        3.15        5.08      2.24 o 
  16   2   6        1.29        2.98      2.98 o 
   1   3   6       64.81       54.95      3.38 o 
   2   3   6        5.44        7.05      1.18 o 
   3   3   6        1.13        2.20      0.96 o 
   4   3   6        8.75        9.51      1.48 o 
   5   3   6        3.35        4.40      1.16 o 
   6   3   6      185.98      166.05      5.36 o 
   7   3   6        0.35        1.70      1.08 o 
   8   3   6        9.49       11.80      2.00 o 
   9   3   6        7.58        9.50      1.82 o 
  10   3   6        0.51        1.45      1.65 o 
  11   3   6        0.00        4.42      1.86 o 
  12   3   6      123.45      131.42      7.36 o 
  13   3   6        0.34        1.17      2.26 o 
  14   3   6        2.18        4.60      2.29 o 
  15   3   6        2.25        9.25      3.28 o 
   0   4   6      389.93      323.57     22.45 o 
   1   4   6        5.28        5.13      1.07 o 
   2   4   6        3.32        4.71      1.18 o 
   3   4   6      107.03      110.52      4.68 o 
   4   4   6        7.19        6.30      1.58 o 
   5   4   6       26.09       30.74      2.88 o 
   6   4   6       11.53       12.04      1.96 o 
   7   4   6        6.79        4.69      1.54 o 
   8   4   6        5.16        4.26      1.69 o 
   9   4   6        6.77        8.26      1.98 o 
  10   4   6        1.14        4.55      1.84 o 
  11   4   6       19.36       20.58      2.88 o 
  12   4   6        9.88        8.06      2.62 o 
  13   4   6        0.02        2.99      2.37 o 
  14   4   6        5.78        8.86      3.26 o 
   1   5   6        6.94        7.26      1.79 o 
   2   5   6        0.16        0.20      1.27 o 
   3   5   6        0.35        0.00      1.25 o 
   4   5   6        3.96        1.60      1.46 o 
   5   5   6       29.42       24.86      2.66 o 
   6   5   6       28.41       30.72      3.33 o 
   7   5   6       10.15       16.64      2.55 o 
   8   5   6       14.18       11.46      2.11 o 
   9   5   6        9.57       14.68      2.40 o 
  10   5   6        0.06        2.66      1.70 o 
  11   5   6        4.42       10.17      2.46 o 
  12   5   6       31.04       37.72      5.17 o 
   0   6   6       82.12       93.23     10.59 o 
   1   6   6        6.65        7.01      2.52 o 
   2   6   6        0.00        0.76      1.97 o 
   3   6   6       33.02       27.77      4.95 o 
   4   6   6        0.27        3.65      1.92 o 
   5   6   6        3.51        2.54      1.75 o 
   6   6   6        3.42        2.91      1.85 o 
   7   6   6        5.96        4.30      2.25 o 
   8   6   6        0.38        0.18      1.76 o 
   9   6   6        0.95        1.53      2.11 o 
  10   6   6        2.28        4.15      2.37 o 
   1   7   6        0.03        7.07      2.84 o 
   2   7   6        1.61        0.00      2.48 o 
   3   7   6        0.68        1.67      2.47 o 
   4   7   6        0.02        0.48      2.72 o 
   5   7   6        4.40        8.47      2.37 o 
   6   7   6        6.85       11.13      2.68 o 
   1   0   7      641.30      764.37     11.32 o 
   2   0   7     2031.47     2158.36     21.84 o 
   3   0   7        0.11        0.10      0.91 o 
   4   0   7      536.33      516.91      9.09 o 
   5   0   7        5.39        6.13      1.17 o 
   6   0   7      168.65      175.32      4.66 o 
   7   0   7       93.55      105.66      4.41 o 
   8   0   7       57.65       70.70      5.13 o 
   9   0   7      143.10      138.07      8.21 o 
  10   0   7       15.01       17.05      2.71 o 
  11   0   7      149.38      132.66      9.41 o 
  12   0   7        0.27        1.15      2.37 o 
  13   0   7       88.54       97.92     13.11 o 
  14   0   7        1.83        3.02      2.79 o 
  15   0   7        2.32        3.08      2.88 o 
  16   0   7        2.96        7.21      3.79 o 
   0   1   7      110.87      118.55      4.20 o 
   1   1   7     1334.62     1480.84     12.12 o 
   2   1   7       72.79       78.05      2.46 o 
   3   1   7       61.08       56.90      2.41 o 
   4   1   7       87.08       90.71      2.47 o 
   5   1   7       97.82      101.40      2.98 o 
   6   1   7       66.53       53.00      3.93 o 
   7   1   7       80.46       89.25      3.70 o 
   8   1   7        0.48        3.64      1.18 o 
   9   1   7      134.96      130.58      5.24 o 
  10   1   7       24.40       32.43      3.54 o 
  11   1   7        0.14        0.86      1.65 o 
  12   1   7       22.86       19.28      2.80 o 
  13   1   7        6.03        1.84      1.72 o 
  14   1   7        0.19        2.34      1.78 o 
  15   1   7        0.04        5.00      1.96 o 
  16   1   7       45.53       48.93      4.59 o 
   1   2   7      202.29      183.00      3.55 o 
   2   2   7     1575.10     1660.77     13.70 o 
   3   2   7        0.02        1.65      0.65 o 
   4   2   7       70.61       81.60      4.13 o 
   5   2   7       30.22       35.44      2.79 o 
   6   2   7       41.91       43.98      3.10 o 
   7   2   7      112.91      115.00      5.18 o 
   8   2   7        6.13        5.65      1.37 o 
   9   2   7      123.30      124.38      5.93 o 
  10   2   7       52.77       55.63      3.95 o 
  11   2   7      172.77      155.35      6.80 o 
  12   2   7        3.60        2.83      2.09 o 
  13   2   7       41.77       37.87      4.27 o 
  14   2   7        0.47        0.27      2.12 o 
  15   2   7        3.00        6.63      2.35 o 
   0   3   7      167.75      152.62      6.60 o 
   1   3   7      658.94      640.52      9.55 o 
   2   3   7        2.31        1.05      0.89 o 
   3   3   7        1.09        1.99      1.03 o 
   4   3   7       16.79       15.47      2.32 o 
   5   3   7       62.38       77.47      4.44 o 
   6   3   7       45.97       40.37      3.43 o 
   7   3   7       63.96       63.21      4.17 o 
   8   3   7       47.11       44.38      3.56 o 
   9   3   7      129.21      137.07      6.35 o 
  10   3   7        9.15       13.08      2.16 o 
  11   3   7        1.32        2.07      1.69 o 
  12   3   7        1.89        5.75      2.18 o 
  13   3   7        2.73        6.41      2.34 o 
  14   3   7        1.36        0.00      3.31 o 
  15   3   7        2.64        2.41      3.29 o 
   1   4   7       51.78       53.44      4.10 o 
   2   4   7      235.49      230.15      6.48 o 
   3   4   7        0.54        2.66      1.36 o 
   4   4   7       50.73       43.54      3.51 o 
   5   4   7       11.83       13.69      1.97 o 
   6   4   7       14.57       16.66      2.28 o 
   7   4   7       52.27       54.04      4.25 o 
   8   4   7        5.56        8.15      2.01 o 
   9   4   7       34.64       41.59      3.84 o 
  10   4   7        3.54        1.83      1.91 o 
  11   4   7       64.05       72.29      5.29 o 
  12   4   7        1.89        5.31      2.34 o 
  13   4   7       12.87       19.44      3.29 o 
   0   5   7        8.59       17.64      5.38 o 
   1   5   7      116.74      107.32      9.49 o 
   2   5   7        5.14        7.86      1.92 o 
   3   5   7        2.88        4.03      1.75 o 
   4   5   7        1.88        1.75      2.04 o 
   5   5   7        6.19        6.15      1.69 o 
   6   5   7        0.01        1.29      1.41 o 
   7   5   7       10.14       14.58      2.48 o 
   8   5   7       19.21       15.46      2.51 o 
   9   5   7       24.80       35.62      4.76 o 
  10   5   7        0.00        0.00      2.35 o 
  11   5   7        0.50        3.71      1.91 o 
  12   5   7        0.60        0.54      2.42 o 
   1   6   7       24.99       16.31      4.98 o 
   2   6   7       37.50       41.73      5.32 o 
   3   6   7        1.40        3.28      2.12 o 
   4   6   7       12.23        8.77      2.22 o 
   5   6   7        0.75        1.11      2.03 o 
   6   6   7        6.33        7.37      2.29 o 
   7   6   7        6.49        9.83      3.65 o 
   8   6   7        0.05        0.85      1.84 o 
   9   6   7       11.51       12.54      4.29 o 
   0   7   7        4.77       11.44      5.50 o 
   1   7   7       21.89       26.25      4.30 o 
   2   7   7        0.00        2.84      2.77 o 
   3   7   7        0.26        4.00      2.73 o 
   4   7   7        0.09        2.09      2.49 o 
   5   7   7        0.22        0.00      2.34 o 
   0   0   8      987.17     1035.46     20.26 o 
   1   0   8        1.10        0.89      0.97 o 
   2   0   8        7.45       13.27      1.79 o 
   3   0   8       40.55       44.30      3.37 o 
   4   0   8       56.96       65.74      3.92 o 
   5   0   8       21.72       29.16      2.69 o 
   6   0   8        8.02       11.70      2.10 o 
   7   0   8       26.15       42.40      4.11 o 
   8   0   8       22.01       23.86      3.30 o 
   9   0   8       83.12       68.48      5.35 o 
  10   0   8      103.11      102.35      8.49 o 
  11   0   8       28.59       23.65      4.56 o 
  12   0   8        1.70        7.00      2.74 o 
  13   0   8        2.58        2.31      2.82 o 
  14   0   8        0.76        1.40      3.21 o 
  15   0   8        3.84       10.60      3.46 o 
   1   1   8        3.58        6.72      1.08 o 
   2   1   8      463.18      454.75      6.36 o 
   3   1   8      205.64      208.43      4.15 o 
   4   1   8        8.69        5.84      0.89 o 
   5   1   8        4.32        9.69      1.32 o 
   6   1   8      102.74      105.27      3.97 o 
   7   1   8       38.58       40.89      2.69 o 
   8   1   8       29.43       21.62      2.46 o 
   9   1   8      217.01      203.68      7.74 o 
  10   1   8       35.54       44.89      3.87 o 
  11   1   8       11.03       12.60      2.46 o 
  12   1   8       40.23       41.52      3.81 o 
  13   1   8        4.09       13.11      2.83 o 
  14   1   8       11.36       16.30      3.07 o 
  15   1   8        0.23        0.63      2.28 o 
   0   2   8     1102.88     1175.97     16.09 o 
   1   2   8        1.84        1.04      0.69 o 
   2   2   8       11.46       16.18      1.34 o 
   3   2   8        5.69        9.17      1.51 o 
   4   2   8        9.74        9.60      1.29 o 
   5   2   8       54.55       46.77      3.98 o 
   6   2   8       35.45       40.49      3.13 o 
   7   2   8       32.49       28.85      2.51 o 
   8   2   8        1.09        1.79      1.17 o 
   9   2   8       87.30       78.59      5.47 o 
  10   2   8       64.37       43.19      3.67 o 
  11   2   8        7.67        4.56      2.04 o 
  12   2   8       10.32       11.96      2.66 o 
  13   2   8        6.04        2.10      2.28 o 
  14   2   8        1.11        0.00      1.99 o 
  15   2   8        2.71        1.98      2.56 o 
   1   3   8        4.72        6.09      1.08 o 
   2   3   8       71.41       72.31      5.02 o 
   3   3   8       81.96       89.94      4.85 o 
   4   3   8       10.28       10.12      1.70 o 
   5   3   8        8.48        6.87      1.62 o 
   6   3   8       67.12       64.36      4.30 o 
   7   3   8       22.45       25.04      2.66 o 
   8   3   8        4.70        5.69      1.65 o 
   9   3   8       80.17       94.31      5.48 o 
  10   3   8        5.25        8.98      2.09 o 
  11   3   8       13.46       16.74      2.62 o 
  12   3   8       12.67       15.21      2.93 o 
  13   3   8        3.04        0.41      2.65 o 
  14   3   8        3.38        1.86      2.26 o 
   0   4   8      271.34      244.23     12.38 o 
   1   4   8        1.64        5.76      1.71 o 
   2   4   8        5.68        8.16      2.34 o 
   3   4   8       14.11       11.17      1.89 o 
   4   4   8        1.80        0.20      1.28 o 
   5   4   8       14.09       15.17      2.39 o 
   6   4   8        0.11        2.79      1.62 o 
   7   4   8       15.21       13.03      2.33 o 
   8   4   8        1.28        0.76      1.68 o 
   9   4   8       35.01       35.06      3.59 o 
  10   4   8       48.44       43.55      4.06 o 
  11   4   8        9.37       10.91      2.68 o 
  12   4   8        0.03        0.47      1.99 o 
  13   4   8        0.81        3.07      3.44 o 
   1   5   8        3.31        0.50      3.25 o 
   2   5   8       33.68       43.14      5.05 o 
   3   5   8       32.76       34.98      3.58 o 
   4   5   8        0.41        1.35      1.69 o 
   5   5   8        2.60        2.85      1.84 o 
   6   5   8       16.42       15.43      2.37 o 
   7   5   8       15.06       18.40      2.63 o 
   8   5   8       11.41       15.25      2.43 o 
   9   5   8       35.66       41.84      3.89 o 
  10   5   8       11.82       12.92      2.63 o 
  11   5   8        3.34        4.73      2.08 o 
   0   6   8       39.60       48.75      8.03 o 
   1   6   8        0.54        1.15      2.43 o 
   2   6   8        1.82        4.38      2.63 o 
   3   6   8        0.54        3.44      2.48 o 
   4   6   8        0.12        1.53      2.12 o 
   5   6   8        8.27        7.90      2.64 o 
   6   6   8        5.50        6.92      2.72 o 
   7   6   8        2.60        2.43      2.08 o 
   8   6   8        2.33        7.67      2.37 o 
   1   7   8        0.01        4.87      3.02 o 
   2   7   8        2.33        1.98      2.93 o 
   3   7   8        7.48       10.66      3.63 o 
   4   7   8        0.49        0.24      2.69 o 
   1   0   9      385.28      350.63      8.23 o 
   2   0   9      142.66      125.15      4.95 o 
   3   0   9       19.52       23.11      2.56 o 
   4   0   9       25.55       29.24      2.94 o 
   5   0   9      359.10      338.06      9.86 o 
   6   0   9        0.43        1.54      3.16 o 
   7   0   9      349.95      362.27     15.36 o 
   8   0   9        5.14        1.04      2.51 o 
   9   0   9      107.05      140.49     13.01 o 
  10   0   9      165.16      139.71     10.24 o 
  11   0   9       60.78       60.82      7.01 o 
  12   0   9       19.03       15.90      4.20 o 
  13   0   9       39.59       30.32      7.05 o 
  14   0   9       15.47       20.40      4.51 o 
  15   0   9        0.11        5.28      3.48 o 
   0   1   9      134.62      120.01      6.85 o 
   1   1   9      171.41      171.04      4.01 o 
   2   1   9      118.82      137.20      3.61 o 
   3   1   9       52.62       50.34      2.62 o 
   4   1   9        7.02        8.87      1.34 o 
   5   1   9       49.08       44.02      3.41 o 
   6   1   9       29.62       32.31      2.45 o 
   7   1   9        3.56        6.74      1.72 o 
   8   1   9      832.06      754.30     13.03 o 
   9   1   9      117.54       96.09      5.53 o 
  10   1   9       36.59       35.63      3.59 o 
  11   1   9        0.64        0.21      1.98 o 
  12   1   9        4.18        4.10      2.10 o 
  13   1   9       33.49       35.61      4.19 o 
  14   1   9        0.06        3.30      2.19 o 
  15   1   9        1.71        2.29      2.99 o 
   1   2   9      104.84      100.22      3.51 o 
   2   2   9       90.73       99.10      3.63 o 
   3   2   9       10.91       13.23      1.75 o 
   4   2   9       45.96       50.55      3.18 o 
   5   2   9      155.84      139.76      4.61 o 
   6   2   9        1.05        2.80      1.12 o 
   7   2   9      387.57      372.71      7.26 o 
   8   2   9       23.72       22.53      2.29 o 
   9   2   9       52.35       69.79      4.42 o 
  10   2   9      130.79      108.32      6.23 o 
  11   2   9       60.92       61.95      4.81 o 
  12   2   9       20.64       18.64      2.69 o 
  13   2   9       13.23        9.08      2.30 o 
  14   2   9       19.71       26.79      4.07 o 
   0   3   9        5.22        6.51      1.75 o 
   1   3   9       89.06      102.44      4.68 o 
   2   3   9       35.15       41.50      4.25 o 
   3   3   9        5.43        3.22      1.11 o 
   4   3   9       32.29       35.60      3.56 o 
   5   3   9       18.45       24.36      2.63 o 
   6   3   9       23.07       29.57      2.99 o 
   7   3   9        1.64        5.39      1.71 o 
   8   3   9      360.26      322.82      8.41 o 
   9   3   9       74.91       78.37      4.74 o 
  10   3   9        9.31        9.18      1.89 o 
  11   3   9        2.82        2.01      1.78 o 
  12   3   9        9.83       11.88      2.64 o 
  13   3   9        8.23       11.34      2.80 o 
   1   4   9       51.48       56.61      5.49 o 
   2   4   9       12.50       14.49      2.48 o 
   3   4   9       13.45       19.58      2.75 o 
   4   4   9       39.56       34.45      3.43 o 
   5   4   9       71.49       57.34      5.26 o 
   6   4   9        0.12        1.57      1.76 o 
   7   4   9      122.39      114.58      7.00 o 
   8   4   9       17.91       21.92      2.86 o 
   9   4   9       25.50       30.50      3.56 o 
  10   4   9       51.81       53.55      5.79 o 
  11   4   9       20.54       22.77      3.22 o 
  12   4   9        5.30        3.55      2.38 o 
   0   5   9        0.83        0.00      4.32 o 
   1   5   9       12.99       17.56      3.40 o 
   2   5   9       14.99       17.55      3.63 o 
   3   5   9       10.61       10.85      2.49 o 
   4   5   9       17.26       20.69      2.84 o 
   5   5   9       28.20       42.16      4.10 o 
   6   5   9        0.21        0.58      2.29 o 
   7   5   9        1.19        1.95      2.00 o 
   8   5   9      101.91       93.63      6.28 o 
   9   5   9       12.48       13.91      3.48 o 
  10   5   9        5.23        5.10      1.95 o 
   1   6   9       11.76       10.20      3.09 o 
   2   6   9        0.46        5.32      2.53 o 
   3   6   9        8.33        8.71      3.10 o 
   4   6   9        7.81        7.19      3.48 o 
   5   6   9       11.70        9.45      2.61 o 
   6   6   9        0.03        0.62      2.05 o 
   7   6   9       33.87       38.51      4.05 o 
   0   0  10       41.49       26.88      6.26 o 
   1   0  10       22.83       24.88      3.24 o 
   2   0  10      138.25      148.75      5.75 o 
   3   0  10       30.94       29.99      3.13 o 
   4   0  10      113.30      135.77      5.47 o 
   5   0  10       29.31       30.51      4.91 o 
   6   0  10      167.64      139.74     11.04 o 
   7   0  10       20.96       19.31      6.41 o 
   8   0  10        0.03        5.11      3.86 o 
   9   0  10      598.41      532.15     23.70 o 
  10   0  10       16.30       15.01      4.61 o 
  11   0  10       12.33       13.83      5.06 o 
  12   0  10        0.18        3.33      3.87 o 
  13   0  10        4.05        2.58      3.40 o 
  14   0  10        0.08        0.00      3.41 o 
   1   1  10       28.33       39.78      2.48 o 
   2   1  10       68.81       84.70      3.58 o 
   3   1  10      262.05      216.70      6.48 o 
   4   1  10       46.32       56.37      3.73 o 
   5   1  10       24.99       29.08      3.58 o 
   6   1  10      242.33      192.51      7.10 o 
   7   1  10       61.01       58.57      4.13 o 
   8   1  10       29.62       32.38      3.26 o 
   9   1  10       27.67       29.31      3.25 o 
  10   1  10        0.14        3.75      1.99 o 
  11   1  10        2.76        1.06      2.00 o 
  12   1  10        9.33        7.34      2.66 o 
  13   1  10        1.89        4.60      2.47 o 
  14   1  10        2.36        3.65      2.51 o 
   0   2  10        7.02        3.27      2.29 o 
   1   2  10        5.48        5.36      1.59 o 
   2   2  10      127.62      125.54      5.85 o 
   3   2  10        0.22        2.67      1.17 o 
   4   2  10       78.07      111.39      4.90 o 
   5   2  10        6.57        5.76      1.39 o 
   6   2  10       86.84       85.07      4.26 o 
   7   2  10       20.46       23.97      2.31 o 
   8   2  10        0.88        1.41      1.40 o 
   9   2  10      327.88      268.73      7.20 o 
  10   2  10       23.30       14.19      2.99 o 
  11   2  10       15.58       19.86      3.05 o 
  12   2  10        0.22        2.10      1.96 o 
  13   2  10        1.40        3.14      2.24 o 
   1   3  10       23.87       30.27      2.75 o 
   2   3  10       36.84       49.15      5.40 o 
   3   3  10      193.91      170.70      7.35 o 
   4   3  10       27.37       28.44      2.59 o 
   5   3  10       20.72       28.23      2.66 o 
   6   3  10      143.68      108.13      5.02 o 
   7   3  10       62.76       62.02      3.92 o 
   8   3  10        7.88       10.64      1.96 o 
   9   3  10       21.33       14.74      3.01 o 
  10   3  10        0.23        4.26      2.02 o 
  11   3  10        3.44        5.61      2.77 o 
  12   3  10        7.32        8.44      2.73 o 
   0   4  10        2.14        0.33      2.84 o 
   1   4  10        3.01        4.37      2.47 o 
   2   4  10       41.49       49.20      4.41 o 
   3   4  10        0.04        2.64      1.78 o 
   4   4  10       27.47       41.94      4.22 o 
   5   4  10        3.04        3.89      2.36 o 
   6   4  10       42.84       47.89      4.27 o 
   7   4  10        2.14        4.69      1.92 o 
   8   4  10        1.63        5.91      2.22 o 
   9   4  10      138.75      119.46      6.79 o 
  10   4  10       13.18       14.12      3.17 o 
  11   4  10        5.36        5.54      2.31 o 
   1   5  10        0.05        0.00      2.20 o 
   2   5  10       10.60       14.94      3.04 o 
   3   5  10       86.76       93.82      7.64 o 
   4   5  10        7.36        7.83      2.60 o 
   5   5  10        0.22        3.18      2.31 o 
   6   5  10       38.06       33.70      3.91 o 
   7   5  10       11.80       13.82      2.75 o 
   8   5  10        2.39        6.61      2.33 o 
   9   5  10        6.54        6.31      2.14 o 
   0   6  10        1.34        3.06      4.86 o 
   1   6  10        0.79        0.00      2.48 o 
   2   6  10       14.97       17.34      3.61 o 
   3   6  10        0.02        0.09      2.62 o 
   4   6  10       10.15       20.07      3.94 o 
   5   6  10        2.87        4.41      2.86 o 
   6   6  10        6.42        3.74      2.70 o 
   1   0  11       16.07       24.86      5.02 o 
   2   0  11       45.00       38.58      3.68 o 
   3   0  11       90.21      101.97      5.76 o 
   4   0  11       11.80       16.84      3.04 o 
   5   0  11      128.19       90.81     13.37 o 
   6   0  11       23.94       21.66      7.29 o 
   7   0  11      187.34      154.45     12.71 o 
   8   0  11       75.40       74.71     13.49 o 
   9   0  11        0.68        4.34      3.42 o 
  10   0  11        1.38        2.96      3.45 o 
  11   0  11       15.80       13.94      4.51 o 
  12   0  11        0.15        0.00      3.78 o 
  13   0  11        1.80        9.79      4.38 o 
   0   1  11      108.03      134.11      5.70 o 
   1   1  11      266.19      205.05      4.84 o 
   2   1  11       83.46       70.91      4.75 o 
   3   1  11      106.20       75.24      4.42 o 
   4   1  11      399.80      391.02      8.40 o 
   5   1  11      203.94      219.31      7.14 o 
   6   1  11      147.76      132.84      6.91 o 
   7   1  11       20.39       19.31      3.93 o 
   8   1  11       35.93       38.15      4.68 o 
   9   1  11        0.10        0.00      1.88 o 
  10   1  11        7.94        8.99      2.66 o 
  11   1  11       32.64       52.22      5.23 o 
  12   1  11        4.50        0.00      3.30 o 
  13   1  11        5.59       17.20      3.17 o 
   1   2  11        2.68        8.08      1.56 o 
   2   2  11       12.77        8.86      1.63 o 
   3   2  11       52.83       59.42      4.88 o 
   4   2  11       22.15       28.21      2.88 o 
   5   2  11      115.85       83.94      4.99 o 
   6   2  11        8.99       12.80      1.95 o 
   7   2  11      131.73      100.30      5.68 o 
   8   2  11       70.34       73.03      4.91 o 
   9   2  11        0.18        3.34      1.73 o 
  10   2  11        1.58        2.98      1.78 o 
  11   2  11        4.87        2.71      1.93 o 
  12   2  11        0.03        2.50      2.69 o 
   0   3  11       62.30       75.88      8.98 o 
   1   3  11      118.33      101.34      6.06 o 
   2   3  11       34.27       40.55      3.44 o 
   3   3  11       80.32       72.33      4.71 o 
   4   3  11      199.87      212.40      6.23 o 
   5   3  11      124.98      130.43      5.81 o 
   6   3  11       49.40       49.23      3.90 o 
   7   3  11       13.19        9.13      1.73 o 
   8   3  11       14.81       20.16      2.48 o 
   9   3  11        0.45        0.89      1.65 o 
  10   3  11        5.85        6.81      1.99 o 
  11   3  11       18.07       21.13      3.09 o 
   1   4  11        1.01        0.39      2.15 o 
   2   4  11       11.59        9.27      2.82 o 
   3   4  11       16.93       18.15      2.80 o 
   4   4  11        1.46        2.82      1.78 o 
   5   4  11       53.69       36.96      3.72 o 
   6   4  11        1.88        5.10      1.95 o 
   7   4  11       51.82       37.49      3.27 o 
   8   4  11       22.79       23.61      2.77 o 
   9   4  11        2.24        1.11      1.69 o 
  10   4  11        1.80        2.31      2.08 o 
   0   5  11        6.70       13.53      7.54 o 
   1   5  11       19.69       17.78      3.73 o 
   2   5  11       20.31       18.16      4.41 o 
   3   5  11       20.55       18.82      4.44 o 
   4   5  11       59.67       62.36      6.33 o 
   5   5  11       43.64       45.96      4.82 o 
   6   5  11       18.98       16.01      3.01 o 
   7   5  11        1.11        1.17      2.03 o 
   8   5  11       12.61        9.73      2.59 o 
   1   6  11        0.63        3.93      2.70 o 
   2   6  11        3.82        2.99      3.28 o 
   3   6  11        2.64        8.88      4.20 o 
   0   0  12        9.12        6.90      2.45 o 
   1   0  12        0.61        3.72      1.61 o 
   2   0  12       22.74       25.69      3.07 o 
   3   0  12      293.21      292.45     10.22 o 
   4   0  12       40.29       71.79      8.14 o 
   5   0  12        9.46       10.62      3.91 o 
   6   0  12       12.57       18.71      4.63 o 
   7   0  12        6.53       11.24      3.95 o 
   8   0  12        4.29        3.28      6.17 o 
   9   0  12        1.95        4.84      3.78 o 
  10   0  12        6.52       12.17      5.18 o 
  11   0  12        0.60        3.54      3.50 o 
  12   0  12        0.01        2.93      4.19 o 
   1   1  12       32.90       41.08      2.99 o 
   2   1  12      203.88      189.97      5.83 o 
   3   1  12      327.08      351.16     11.21 o 
   4   1  12       24.48       25.04      2.99 o 
   5   1  12       17.29       29.80      3.48 o 
   6   1  12       36.74       30.36      4.19 o 
   7   1  12        1.12        2.93      2.15 o 
   8   1  12        0.00        3.87      2.42 o 
   9   1  12       11.68       13.40      4.04 o 
  10   1  12       32.25       36.06      4.90 o 
  11   1  12        5.83        5.14      2.88 o 
  12   1  12        1.92        2.94      3.11 o 
   0   2  12       12.98        4.54      4.04 o 
   1   2  12        0.70        2.92      1.63 o 
   2   2  12        9.77       14.18      1.96 o 
   3   2  12      225.39      217.65      7.20 o 
   4   2  12       24.57       38.22      3.43 o 
   5   2  12        1.71        1.65      1.47 o 
   6   2  12       20.64       25.99      3.38 o 
   7   2  12        6.44        5.18      2.22 o 
   8   2  12        4.71        8.34      2.43 o 
   9   2  12        2.29        1.10      1.93 o 
  10   2  12        6.36        6.02      2.31 o 
  11   2  12        0.06        3.18      2.23 o 
   1   3  12       12.71       20.77      3.54 o 
   2   3  12       72.31       72.65      5.40 o 
   3   3  12      195.32      200.12     10.79 o 
   4   3  12       10.23        7.46      2.01 o 
   5   3  12        6.65       10.38      2.42 o 
   6   3  12       20.91       25.41      3.23 o 
   7   3  12        2.66        0.60      1.50 o 
   8   3  12        0.03        4.47      1.83 o 
   9   3  12        3.18        7.23      2.26 o 
  10   3  12       10.01        4.82      2.29 o 
   0   4  12        1.00        3.22      3.99 o 
   1   4  12        0.00        2.26      2.22 o 
   2   4  12        4.11        5.11      2.58 o 
   3   4  12       69.71       76.27      6.80 o 
   4   4  12       15.41       14.86      2.99 o 
   5   4  12        0.59        1.59      1.86 o 
   6   4  12        7.88        9.63      2.41 o 
   7   4  12        2.66        1.77      2.41 o 
   8   4  12        1.52        4.86      2.09 o 
   9   4  12        7.02       10.24      2.23 o 
   1   5  12        3.21        2.20      2.33 o 
   2   5  12       25.58       30.69      4.61 o 
   3   5  12       67.74       67.55      6.87 o 
   4   5  12       10.26       17.62      3.98 o 
   5   5  12        1.47        5.27      3.15 o 
   6   5  12        9.27       16.55      3.37 o 
   1   0  13        6.69        8.45      2.18 o 
   2   0  13       75.33       63.30     10.55 o 
   3   0  13       16.46       10.76      3.76 o 
   4   0  13       63.43       45.73      8.02 o 
   5   0  13        0.30        0.06      4.86 o 
   6   0  13        5.50        8.12      3.39 o 
   7   0  13        0.33        4.83      3.38 o 
   8   0  13        0.00        0.50      3.34 o 
   9   0  13        2.77        0.00      3.62 o 
  10   0  13        0.01        5.79      4.15 o 
  11   0  13        4.44       15.39      5.63 o 
   0   1  13       16.06       15.83      3.11 o 
   1   1  13       27.08       25.86      3.51 o 
   2   1  13        2.13        2.96      1.97 o 
   3   1  13       30.27       24.64      3.22 o 
   4   1  13       57.84       71.13      5.24 o 
   5   1  13       20.10       24.77      3.83 o 
   6   1  13        1.81        2.09      2.01 o 
   7   1  13        1.46        5.40      2.49 o 
   8   1  13        3.68        5.13      2.52 o 
   9   1  13        4.48       10.12      3.13 o 
  10   1  13        0.00        2.09      2.65 o 
  11   1  13        0.27        0.00      2.82 o 
   1   2  13        9.27       10.88      2.26 o 
   2   2  13       64.01       62.15      4.86 o 
   3   2  13        9.50        7.01      1.75 o 
   4   2  13       47.75       43.01      3.80 o 
   5   2  13        1.89        5.99      2.27 o 
   6   2  13        2.51        4.31      2.05 o 
   7   2  13        0.05        0.40      2.58 o 
   8   2  13        0.03        1.38      2.24 o 
   9   2  13        2.77        2.52      2.53 o 
  10   2  13        0.00        3.30      2.69 o 
   0   3  13        5.72        6.00      3.30 o 
   1   3  13        6.10        7.00      2.26 o 
   2   3  13        4.82        5.86      2.27 o 
   3   3  13       22.35       18.09      2.96 o 
   4   3  13       29.52       29.18      3.28 o 
   5   3  13       14.93       22.04      2.92 o 
   6   3  13        5.15        0.00      2.85 o 
   7   3  13        0.96        1.27      1.95 o 
   8   3  13        1.62        0.00      2.02 o 
   9   3  13        2.78        6.66      2.49 o 
   1   4  13        1.31        5.59      2.67 o 
   2   4  13       32.70       38.68      5.01 o 
   3   4  13        2.95        3.12      2.29 o 
   4   4  13       23.06       22.83      4.77 o 
   5   4  13        0.55        4.21      2.26 o 
   6   4  13        1.54        2.92      2.45 o 
   7   4  13        0.42        2.31      2.86 o 
   0   5  13        2.57        0.00      3.68 o 
   1   5  13        0.72        6.24      2.77 o 
   2   5  13        3.79        3.86      2.58 o 
   3   5  13        4.73        7.08      3.01 o 
   0   0  14       78.98       54.80      7.00 o 
   1   0  14        1.75        4.04      3.75 o 
   2   0  14       23.11       26.31      5.06 o 
   3   0  14       31.73       28.60      5.84 o 
   4   0  14        0.64        1.72      2.73 o 
   5   0  14       26.84       34.91      6.39 o 
   6   0  14        0.33        1.41      3.49 o 
   7   0  14        0.14        5.48      3.61 o 
   8   0  14       13.53       19.34      4.95 o 
   9   0  14        2.09        0.00      6.20 o 
   1   1  14        2.57        5.63      1.88 o 
   2   1  14       28.58       43.25      4.13 o 
   3   1  14       28.26       20.28      3.05 o 
   4   1  14        9.14        5.11      2.39 o 
   5   1  14        1.28        2.98      2.26 o 
   6   1  14        0.11        2.36      2.65 o 
   7   1  14        0.42        3.08      2.16 o 
   8   1  14        8.66       11.83      3.04 o 
   9   1  14        1.86        5.80      2.83 o 
   0   2  14       39.96       32.64      6.26 o 
   1   2  14        0.77        0.00      2.68 o 
   2   2  14       18.12       21.07      3.08 o 
   3   2  14       21.19       20.72      3.14 o 
   4   2  14        0.34        2.97      2.86 o 
   5   2  14       16.35       14.66      2.71 o 
   6   2  14        0.55        0.00      2.11 o 
   7   2  14        0.07        1.11      3.94 o 
   8   2  14        6.97        5.77      2.77 o 
   1   3  14        2.72        6.60      3.48 o 
   2   3  14       10.89       13.35      3.17 o 
   3   3  14       16.74       19.20      3.54 o 
   4   3  14        3.45        1.87      1.93 o 
   5   3  14        0.16        3.69      2.32 o 
   6   3  14        0.04        2.88      2.41 o 
   7   3  14        0.98        4.41      2.75 o 
   0   4  14        9.51       13.81      4.40 o 
   1   4  14        0.68        1.15      2.25 o 
   2   4  14        5.53        6.72      3.25 o 
   3   4  14       14.77       10.90      3.14 o 
   4   4  14        0.10        0.19      2.33 o 
   1   0  15        1.48        0.00      3.31 o 
   2   0  15        0.60        0.00      2.92 o 
   3   0  15        0.07        5.01      3.22 o 
   4   0  15        1.59        0.00      3.33 o 
   5   0  15        2.98        0.00      2.87 o 
   6   0  15        0.74        1.41      3.92 o 
   7   0  15       24.61       18.68      6.96 o 
   8   0  15       10.95       20.96      5.28 o 
   0   1  15        3.87        3.11      3.17 o 
   1   1  15        6.21        7.31      2.95 o 
   2   1  15        5.04        3.47      2.69 o 
   3   1  15        1.75        0.00      2.12 o 
   4   1  15        4.33       10.65      3.09 o 
   5   1  15        1.66        3.92      3.46 o 
   6   1  15        1.79        5.46      2.60 o 
   7   1  15        5.52        6.41      2.90 o 
   1   2  15        1.33        0.35      2.13 o 
   2   2  15        1.31        2.90      2.28 o 
   3   2  15        0.01        4.73      2.77 o 
   4   2  15        3.30        1.38      2.26 o 
   5   2  15        3.02        1.81      2.58 o 
   6   2  15        0.90        4.70      2.51 o 
   0   3  15        1.93        2.29      3.52 o 
   1   3  15        5.98        5.77      2.73 o 
   2   3  15        2.29        5.96      2.32 o 
   3   3  15        1.49        0.00      2.25 o 
   4   3  15        1.07        0.00      4.72 o 
   1   0  16        3.57        0.00      4.38 o 
   2   0  16        1.09        3.10      4.56 o 
   3   0  16        2.68        4.49      7.63 o 
   4   0  16        7.35       22.97      5.55 o 
   5   0  16        2.94        0.00      3.48 o 
   1   1  16        1.77        5.55      3.80 o 
   2   1  16        0.88        0.00      3.32 o 
   3   1  16        2.83       16.09      3.77 o 
   4   1  16        1.84        4.32      3.89 o 
   0   2  16       14.28       35.49      6.76 o 
   1   2  16        2.43        2.42      4.34 o 
   2   2  16        0.43        2.40      2.80 o 
   3   2  16        2.00        5.21      3.11 o 
                                                 
